# Supplementary material for: Overproduction of mycotoxin biosynthetic enzymes triggers Fusarium toxisome-shaped structure formation via endoplasmic reticulum remodeling
Source: PLoS Pathog. 2024 Jan 2;20(1):e1011913. doi: 10.1371/journal.ppat.1011913 (PMC10786393; doi:10.1371/journal.ppat.1011913)
Supplement: S1 Data — Excel spreadsheet containing the underlying numerical data for Figs panels 2C, 2D, 5B, 7C, S1A, S1B and S7B. (XLS) [file ppat.1011913.s011.xls]

## Sheet: figure 2c
	Numbers of TSS per field
	ΔTri4::Tri4-GFP	ΔTri4::Tri4ΔTMD-GFP	ΔTri4::Tri4Δp450-GFP
	27.625	0	14.4286
	29	0	11
	27	0	13

## Sheet: figure 2d
	DON production (ug/g dried mycelia)
	ΔTri4::Tri4-GFP	ΔTri4::Tri4ΔTMD-GFP	ΔTri4::Tri4Δp450-GFP
	2236.27	17.8218	12.7099
	2605.88	15.8179	11.4915
	2394.54	12.9073	9.47218

## Sheet: figure 5b
	The relative intensity of Tri4-GFP in each strain
	WT	ΔTri1	ΔTri3	ΔTri5	ΔTri6	ΔTri7	ΔTri8	ΔTri10	ΔTri9	ΔTri11	ΔTri12	ΔTri13	ΔTri14	ΔTri101
	1	0.662355	0.898401	1.02757	0.009169	1.11539	0.925832	0.011061	0.912951	1.15433	1.53762	1.08001	1.19061	1.14186
	1	0.736379	1.04041	1.46307	0.025319	0.948794	0.865835	0.025999	0.693034	1.43274	1.41282	1.34865	1.14841	1.58504
	1	1.19772	1.63841	1.19602	0.039872	1.21263	1.3635	0.040942	0.657823	1.23364	1.57025	1.19945	1.33018	1.00235

## Sheet: figure 7c
	DON production (ug/g dried mycelia)
	CK	1.0 ug/ml Carbendazim	1.0 ug/ml Phenamacril	1.0 ug/ml ZJU212	0.5 ug/ml Phenamacril	0.5 ug/ml ZJU212	0.25 ug/ml Phenamacril	0.25 ug/ml ZJU212
	5110.46	6461.69	24.3911	18.8375	549.47	28.3019	2675.66	1796.82
	5282.09	7546.23	19.559	13.8381	657.022	35.5953	3214.16	1856.98
	4290.33	6625.08	16.6985	16.2678	648.146	26.6993	3252.31	1904.52

## Sheet: figure S1
	figure S1A
	DON production (ug/g dried mycelia)
	ΔTri4::np-Tri4-GFP::RFP-HDEL YEPD	ΔTri4::np-Tri4-GFP::RFP-HDEL TBI	ΔTri4::gpda-Tri4-GFP::RFP-HDEL YEPD	ΔTri4::gpda-Tri4-GFP::RFP-HDEL TBI
	0	1994.07	0	2208.41
	0	1859.5	0	2136.98
	0	1438.25	0	1550.86
	figure S1B
	DON production (ug/g dried mycelia)
	ΔTri1::np-Tri1-GFP::RFP-HDEL YEPD	ΔTri1::np-Tri1-GFP::RFP-HDEL TBI	ΔTri1::gpda-Tri1-GFP::RFP-HDEL YEPD	ΔTri1::gpda-Tri1-GFP::RFP-HDEL TBI
	0	2703.47	0	3020.51
	0	3709.91	0	2637.4
	0	2714.6	0	2374.98

## Sheet: figure S7
	Wheat seed germination percentage of each treatment
	DMSO	1 ug/ml ZJU212	5 ug/ml ZJU212	10 ug/ml ZJU212
	81.72	80.68	83.51	79.55
	79.79	80.58	78.57	82.22
